# Supplementary material for: Impacts of Agricultural Pesticide Contamination: An Integrated Risk Assessment of Rural Communities of Eswatini
Source: Toxics. 2023 Sep 10;11(9):770. doi: 10.3390/toxics11090770 (PMC10534646; doi:10.3390/toxics11090770)
Supplement: Supplementary file 1 [file toxics-11-00770-s001.zip]

Archive with 1 entries (1 files):
- toxics-2586302-supplementary.pdf
